# Supplementary material for: Improving the computation efficiency of polygenic risk score modeling: faster in Julia
Source: Life Sci Alliance. 2022 Jul 18;5(12):e202201382. doi: 10.26508/lsa.202201382 (PMC9297586; doi:10.26508/lsa.202201382)
Supplement: Supplementary file 2 [file LSA-2022-01382_TableS2.xlsx]

## Sheet: Sheet1
Supplemental Table 2. PRS-CS and PRS.jl run times across various sample sizes for a quantitative
and binary phenotype.
Total sample size*	N= 72,828		N= 36,000		N= 18,000
	PRS-CS	PRS.jl	PRS-CS	PRS.jl	PRS-CS	PRS.jl
Quantitative Phenotype (Triglycerides)
Run 1	2 days, 10:00:52	08:18:01	2 days, 11:16:16	10:57:55	2 days, 19:14:37	10:58:35
Run 2	2 days, 8:04:48	08:09:24	2 days, 17:14:30	08:29:27	2 days, 14:57:30	11:38:10
Run 3	2 days, 12:45:49	11:48:25	2 days, 9:47:13	08:28:10	2 days, 13:56:06	12:00:28
Mean (SD)	58:17:10 (2:21:13)	9:25:17 (2:04:02)	2 days, 12:46:00	9:18:31 (1:26:05)	2 days, 16:02:44	11:32:24 (0:31:20)
			(1:29:59)		(2:48:49)
PRS.jl speed increase		6.2x		6.5x		5.6x
Binary Phenotype (Asthma)
Run 1	1 day, 17:58:26	05:26:44	1 day, 17:06:04	06:29:26	1 day, 18:29:18	7:05:18
Run 2	1 day, 16:15:14	06:25:06	1 day, 18:36:09	07:17:20	1 day, 21:23:15	07:37:09
Run 3	1 day, 17:29:02	07:27:54	1 day, 19:01:14	05:51:38	1 day, 19:16:21	07:41:57
Mean (SD)	41:14:14 (0:53:10)	6:26:35 (1:00:36)	1 day, 18:14:29	6:32:48 (0:42:57)	43:42:58 (1:29:59)	7:39:33 (0:03:24)
			(1:00:34)
PRS.jl speed increase		6.4x		6.5x		5.7x
*Total sample size represents the base population included in the study, however, the number of
included subjects will vary across the phenotypes.
