# Supplementary material for: Improving the computation efficiency of polygenic risk score modeling: faster in Julia
Source: Life Sci Alliance. 2022 Jul 18;5(12):e202201382. doi: 10.26508/lsa.202201382 (PMC9297586; doi:10.26508/lsa.202201382)
Supplement: Supplementary file 3 [file LSA-2022-01382_TableS3.xlsx]

## Sheet: Sheet1
Supplemental Table 3. International Classifiers of Disease version 9 and 10
codes used for the identification of binary trait phenotypes.
	ICD-9 codes	ICD-10 codes
Asthma	493, 493.0, 493.00, 493.01, 493.02, 493.1, 493.10, 493.11, 493.12, 493.8, 493.81, 493.82, 493.9, 493.90, 493.91, 493.92, 493, 493.0, 493.00, 493.01, 493.02, 493.1, 493.10, 493.11, 493.12, 493.2, 493.20, 493.21, 493.22, 493.8, 493.81, 493.82	J45.31, J45.901, J45.42, J45.41, J45.51, J45.990, J45.902, J45.21, J45.52, J45.32, J45.22, J45.909.J45.998, J45.40, J45.20, J45, J45.991, J45.90, J45.30, J45.50, J45, J45.0, J45.1, J45.8, J45.9, J46
Coronary Artery Disease	429.2	I25, I25.0, I25.1, I25.2, I25.3, I25.4, I25.5, I25.6, I25.8, I25.9
